# Supplementary material for: Ultrasonic flexural mode emitters: New approaches to increasing sound pressure during oscillation generation in gas media
Source: PLoS One. 2025 Nov 21;20(11):e0336776. doi: 10.1371/journal.pone.0336776 (PMC12637920; doi:10.1371/journal.pone.0336776)
Supplement: S1 Table — XLSX table containing data for plotting Fig 9. (XLSX) [file pone.0336776.s001.xlsx]

## Sheet: fig9
Azimuth angle, degrees	ø99 mm disk SPL Meas. 1, dB	ø99 mm disk SPL Meas. 2, dB	ø99 mm disk SPL Meas. 3, dB	ø99 mm disk SPL Meas. 4, dB	ø99 mm disk Mean SPL, dB	ø99 mm disk SPL error, dB	ø146 mm flat disk SPL Meas. 1, dB	ø146 mm flat disk SPL Meas. 2, dB	ø146 mm flat disk SPL Meas. 3, dB	ø146 mm flat disk SPL Meas. 4, dB	ø146 mm flat disk Mean SPL, dB	ø146 mm flat disk SPL error, dB
-90	127.4	123	125.2	125.6	125.3	1.54	128.1	132.7	130.6	130.2	130.4	1.61
-87.5	127.5	124.3	126.9	125.5	126.05	1.45	134	131.7	131.7	132.9	132.57	1.44
-85	128	124.7	127.5	127	126.8	1.46	134.6	134.3	138.3	131.8	134.75	1.9
-82.5	123.7	127.9	128.8	130	127.6	1.87	137.8	134.6	133.9	137.5	135.95	1.68
-80	129.6	127.7	126.2	130.1	128.4	1.57	136.5	136.3	138.2	137.6	137.15	1.44
-77.5	125.6	129.6	134.3	131.1	130.15	2.23	139.7	135.9	139.3	135.1	137.5	1.8
-75	132.5	128.4	132.2	134.5	131.9	1.83	136.8	137.7	140	136.9	137.85	1.57
-72.5	129	130.6	132.4	132	131	1.52	136.9	138.5	139.3	139.8	138.62	1.52
-70	129.3	132.3	129.7	129.1	130.1	1.5	139.9	139.1	140.9	137.7	139.4	1.55
-67.5	135.1	132.8	130	131.5	132.35	1.71	140.8	139.3	138.7	139.3	139.52	1.47
-65	131.3	133.5	136.3	137.3	134.6	1.92	140.2	138.6	139.8	140	139.65	1.44
-62.5	133.2	133.1	136.7	131.8	133.7	1.7	138.8	140.8	141.8	140.8	140.55	1.54
-60	132.1	133.9	132.7	132.5	132.8	1.38	139.6	139.1	143.6	143.5	141.45	1.87
-57.5	135.5	131.3	130	131.8	132.15	1.77	133	134.6	138.4	132.1	134.52	1.94
-55	130.7	131.2	130.8	133.3	131.5	1.45	125.9	126.6	126.9	131	127.6	1.72
-52.5	136.7	132.5	132.3	132.7	133.55	1.7	131.9	125.3	125.2	128.5	127.72	2.04
-50	133.8	136.2	137	135.4	135.6	1.52	129.9	125.4	130.1	126	127.85	1.79
-47.5	135.4	139.3	136.8	135.5	136.75	1.64	127.9	128	129.4	127.4	128.18	1.35
-45	135.8	141.1	135	139.7	137.9	2.02	128.4	130.9	127.3	127.4	128.5	1.53
-42.5	136.6	132.7	132.6	136.9	134.7	1.79	133.2	134.8	130.8	131.5	132.57	1.6
-40	133.3	130.3	131.6	130.8	131.5	1.47	134.5	137.5	137.5	137.1	136.65	1.55
-37.5	132.9	130.9	128.5	133.9	131.55	1.78	137	135	141.5	136.5	137.5	1.96
-35	130.3	131.5	129.4	135.2	131.6	1.83	140.1	138.7	136.9	137.7	138.35	1.55
-32.5	135.1	134	134.6	133.9	134.4	1.37	137.1	139.3	137	141	138.6	1.69
-30	136.4	137.3	138.4	136.7	137.2	1.44	135.8	143.2	143	142	141	2.25
-27.5	132	131.6	133	132.4	132.25	1.36	140.8	140.8	142.2	140.6	141.1	1.46
-25	125.6	126.7	129.1	127.8	127.3	1.48	129.9	132	130.5	129.8	130.55	1.4
-22.5	132.8	134.8	134.8	134.8	134.3	1.43	147.4	143.1	145.8	150.1	146.6	2.07
-20	141.3	143.9	138.5	141.5	141.3	1.79	149.2	147.1	147.3	149	148.15	1.58
-17.5	136.5	140.9	140.7	139.7	139.45	1.73	132.4	134.8	135.4	134.8	134.35	1.5
-15	135.8	138	140	136.6	137.6	1.66	145.2	145.6	144.4	144.6	144.95	1.48
-12.5	140.6	142.4	136.5	137.7	139.3	1.94	140.2	140.6	139.2	137	139.25	1.61
-10	141.3	142.3	139.8	140.6	141	1.51	132.6	134.5	135.4	131.1	133.4	1.65
-7.5	140.7	138.3	140.7	144.1	140.95	1.85	143	143.1	144.4	143.1	143.4	1.47
-5	137.3	140.8	142.7	142.8	140.9	1.91	151	150.3	151.2	150.3	150.7	1.53
-2.5	140.9	138.6	141.3	142.4	140.8	1.62	147.2	147.8	149.8	148.2	148.25	1.58
0	142.8	139.3	140	140.7	140.7	1.6	147.7	145	148.3	144.8	146.45	1.72
2.5	139.4	143.8	137.7	142.3	140.8	1.97	151.6	147	149.7	146.1	148.6	1.95
5	140.6	140	140.1	142.9	140.9	1.56	150.7	148.7	149.4	150.2	149.75	1.56
7.5	138.5	141.7	142	141.6	140.95	1.63	143.4	143.3	147.3	144.2	144.55	1.72
10	139.7	139.8	141.8	142.7	141	1.59	139	142.1	141.2	139.3	140.4	1.59
12.5	138.4	139.9	140.5	138.4	139.3	1.49	139.7	142.1	137.5	140.9	140.05	1.71
15	135	139.8	136.8	138.8	137.6	1.74	143.9	143.1	140.6	143	142.65	1.59
17.5	141.3	136.1	141.7	138.7	139.45	1.91	137.7	145.2	144.2	145.3	143.1	2.31
20	143.5	138.4	143.6	139.7	141.3	1.94	148.1	146.3	147.2	148.2	147.45	1.54
22.5	135.7	135	130.4	136.1	134.3	1.88	146.4	146	149.2	145	146.65	1.72
25	128.3	128.5	125.6	126.8	127.3	1.44	142.2	139.6	141.5	142.9	141.55	1.58
27.5	132.6	131.3	133.2	131.9	132.25	1.39	143.7	140.4	141.6	142.7	142.1	1.59
30	138.6	137.4	138.1	134.7	137.2	1.62	141.3	137.7	137.7	138.7	138.85	1.63
32.5	132.4	132.6	137.9	134.7	134.4	1.85	135.7	141	139.8	137.9	138.6	1.81
35	133.9	131.6	130.6	130.3	131.6	1.55	138	135.6	140.4	139.4	138.35	1.73
37.5	132.1	132.4	129.1	132.6	131.55	1.55	134.8	140.1	138.1	137	137.5	1.76
40	131.1	129.8	132.8	132.3	131.5	1.48	135.1	138.3	136.5	136.7	136.65	1.52
42.5	133.8	135.6	134.3	135.1	134.7	1.41	132.5	131.3	134	132.5	132.57	1.44
45	140.9	135.6	139.2	135.9	137.9	1.89	127.6	131	129.3	126.1	128.5	1.67
47.5	138.4	134.2	133.8	140.6	136.75	2.14	129.1	127	132.3	124.3	128.18	2.12
50	135.5	136.8	136.4	133.7	135.6	1.52	126.4	126.8	128.4	129.8	127.85	1.5
52.5	133.7	130	135.8	134.7	133.55	1.84	127.3	126.4	131	126.2	127.72	1.7
55	130.3	128.4	134.1	133.2	131.5	1.86	126.5	125.3	130.5	128.1	127.6	1.7
57.5	133	135.7	127.7	132.2	132.15	2.12	135.5	134.7	133.8	134.1	134.52	1.4
60	132.9	135.6	131.4	131.3	132.8	1.66	142.1	142.9	143.3	137.5	141.45	1.95
62.5	133.4	139.9	131.2	130.3	133.7	2.55	141.5	139.6	142	139.1	140.55	1.57
65	135.4	132.9	135.5	134.6	134.6	1.47	140.6	139.3	139.2	139.5	139.65	1.43
67.5	133.9	129.4	133.1	133	132.35	1.66	136.2	142.9	139.9	139.1	139.52	1.96
70	128.6	133.9	130	127.9	130.1	1.87	136.5	140.9	138.8	141.4	139.4	1.79
72.5	133.4	129.6	129.9	131.1	131	1.57	138.3	139.9	139	137.3	138.62	1.49
75	131.2	134.1	133.4	128.9	131.9	1.77	137	137.9	134.8	141.7	137.85	1.99
77.5	130.7	132	128.3	129.6	130.15	1.52	140.1	137.1	134.7	138.1	137.5	1.78
80	125.4	129.5	131.3	127.4	128.4	1.81	137	136.6	138	137	137.15	1.4
82.5	128.9	125.9	129.8	125.8	127.6	1.64	135.4	136.2	135.2	137	135.95	1.42
85	125.9	128.9	126.4	126	126.8	1.45	133.9	135.8	136.1	133.2	134.75	1.52
87.5	126.5	123.9	127.6	126.2	126.05	1.48	132.6	134.4	129.7	133.6	132.57	1.68
90	123	124.3	127.6	126.3	125.3	1.62	129.1	132.4	131.5	128.6	130.4	1.6
