# Supplementary material for: Ultrasonic flexural mode emitters: New approaches to increasing sound pressure during oscillation generation in gas media
Source: PLoS One. 2025 Nov 21;20(11):e0336776. doi: 10.1371/journal.pone.0336776 (PMC12637920; doi:10.1371/journal.pone.0336776)
Supplement: S2 Table — XLSX table containing data for plotting Fig 10. (XLSX) [file pone.0336776.s002.xlsx]

## Sheet: fig10
Azimuth angle, degrees	ø146 mm flat disk SPL Meas. 1, dB	ø146 mm flat disk SPL Meas. 2, dB	ø146 mm flat disk SPL Meas. 3, dB	ø146 mm flat disk SPL Meas. 4, dB	ø146 mm flat disk Mean SPL, dB	ø146 mm flat disk SPL error, dB	ø146 mm different thickness disk SPL Meas. 1, dB	ø146 mm different thickness disk SPL Meas. 2, dB	ø146 mm different thickness disk SPL Meas. 3, dB	ø146 mm different thickness disk SPL Meas. 4, dB	ø146 mm different thickness disk Mean SPL, dB	ø146 mm different thickness disk SPL error, dB
-90	123.8	124	122.2	123.2	123.3	1.3	117.9	118.9	117	114.3	117.02	1.53
-87.5	127.6	124.7	128.9	124.4	126.4	1.68	117.8	120.6	120.1	123.5	120.5	1.68
-85	130	130	127.6	130.4	129.5	1.44	121.7	124.7	122.3	125	123.42	1.49
-82.5	134.8	129.7	128.7	131.6	131.2	1.88	126.5	125	128.2	125.7	126.35	1.44
-80	132.9	132.3	134.8	131.6	132.9	1.5	129	126	127	128.3	127.58	1.44
-77.5	135.4	135.5	132.6	130.8	133.57	1.76	125.7	126.1	130.1	133.3	128.8	2.21
-75	133.6	133.7	135.2	134.5	134.25	1.39	133.1	130.9	127.4	130.7	130.52	1.76
-72.5	130.7	132.6	133.3	132.7	132.32	1.44	133.2	134.4	130.1	131.3	132.25	1.63
-70	128.9	131.4	130.9	130.4	130.4	1.41	130.9	131.9	133.3	127.9	131	1.74
-67.5	130.9	132.7	129.1	130.5	130.8	1.5	128.9	129.8	128.5	131.8	129.75	1.49
-65	131.9	131.3	131.1	130.5	131.2	1.34	132.1	129.9	131.8	128.4	130.55	1.57
-62.5	134	134.6	134.7	136.8	135.02	1.48	130.2	133	130.5	131.7	131.35	1.46
-60	138.7	138	141.1	137.6	138.85	1.59	129.9	126.7	128.7	133.6	129.72	1.95
-57.5	137.9	135.5	137.8	137.1	137.07	1.48	129.3	127.5	128.2	127.4	128.1	1.35
-55	136.3	137.3	134.5	133.1	135.3	1.64	133	133.6	133	131.4	132.75	1.41
-52.5	139.4	139.1	134.2	139.8	138.12	1.91	138.5	135.5	137.9	137.7	137.4	1.52
-50	142.7	143.9	138.3	138.9	140.95	1.98	137.5	137.8	136.5	141.5	138.32	1.76
-47.5	137.5	138.2	135.2	139.8	137.68	1.68	137.9	141.4	138.5	139.2	139.25	1.59
-45	134.1	134.3	133.8	135.4	134.4	1.39	132.3	130.6	133.2	134.8	132.72	1.59
-42.5	133.5	134.9	136.4	133	134.45	1.55	126.3	126.8	125.2	126.5	126.2	1.31
-40	134	132.6	133.6	137.8	134.5	1.76	131.2	130	133.2	134.1	132.12	1.62
-37.5	135.6	136.5	138.4	140.2	137.68	1.72	137.8	136.8	137.6	140	138.05	1.54
-35	144.3	138.6	141.2	139.3	140.85	1.9	138.2	143.3	139.8	137.7	139.75	1.89
-32.5	140.5	139.3	144.3	141.9	141.5	1.78	142.8	138.9	140	144.1	141.45	1.86
-30	144.1	143.1	141	144.4	143.15	1.62	142.1	139.2	142.9	140.4	141.15	1.64
-27.5	141.5	144.4	138.4	142.7	141.75	1.9	138.2	138.1	138.9	137	138.05	1.44
-25	138.1	144.1	144.2	144.2	142.65	2.08	138.4	144.8	143.5	146.5	143.3	2.26
-22.5	140.7	141.3	148.3	144.9	143.8	2.28	143	143.6	138.8	145.6	142.75	2.02
-20	146.6	146.2	145.1	147.7	146.4	1.56	145.6	139.2	145.1	140.5	142.6	2.15
-17.5	137.2	138.4	139.3	138.9	138.45	1.46	145	145.6	144.9	143.1	144.65	1.54
-15	143.9	148.6	144.3	146	145.7	1.81	143.5	143.1	140.8	142.4	142.45	1.54
-12.5	144.9	150.7	144.2	143.6	145.85	2.19	134	132.4	131.6	132	132.5	1.43
-10	146.4	149.4	146.5	148.7	147.75	1.66	145.5	142.6	142.2	142.7	143.25	1.62
-7.5	153.7	151.3	146.7	149.1	150.2	2.12	143	143	143.7	140.3	142.5	1.61
-5	153.8	151.4	149.4	150.2	151.2	1.79	151.3	153	152.2	153.9	152.6	1.62
-2.5	152.6	148	152.2	150.8	150.9	1.83	158.5	155.9	155.7	152.3	155.6	2.01
0	153.1	152.4	155.2	155.3	154	1.71	155.8	162.5	154.4	160.1	158.2	2.46
2.5	152.4	150.6	150	151.6	151.15	1.6	153.8	149.4	152.6	155.8	152.9	2.03
5	150.4	152	146.7	153.9	150.75	2.15	152.7	146.9	149.6	150.2	149.85	1.91
7.5	147.9	148.4	147.5	146.2	147.5	1.55	143.9	144.3	145.3	145.1	144.65	1.48
10	140.7	140.8	140.1	139.8	140.35	1.42	141.7	145.2	146.1	144.8	144.45	1.73
12.5	141	142	142.4	144.2	142.4	1.57	141.4	140.8	137.8	143.4	140.85	1.82
15	132.6	134.5	137	132.3	134.1	1.72	142.9	141.6	141.6	142.5	142.15	1.46
17.5	146.7	145.8	146.9	143.6	145.75	1.64	148.5	141.7	142.6	143.8	144.15	2.09
20	143.4	141.8	139.1	142.9	141.8	1.71	145.1	142.2	141.3	144.4	143.25	1.69
22.5	142.1	142.8	143.9	146	143.7	1.67	144.2	145.6	143.3	144.5	144.4	1.52
25	140.7	138	137	139.9	138.9	1.63	134.6	134.5	136.1	135.6	135.2	1.41
27.5	143.1	143.1	145.1	142.5	143.45	1.54	132.7	132.6	131.5	134.6	132.85	1.48
30	145	140.8	141.5	141.3	142.15	1.72	140.8	142.9	141	139.9	141.15	1.55
32.5	144.4	139.9	139.6	142.1	141.5	1.8	141.8	140.9	141.2	141.9	141.45	1.43
35	141.3	140.8	139.8	141.5	140.85	1.46	141.2	137.9	138.8	141.1	139.75	1.62
37.5	137.9	138.9	138.3	135.6	137.68	1.55	138.2	139.6	141.1	133.3	138.05	2.18
40	135.8	135	136.1	131.1	134.5	1.77	131.4	133.5	130.3	133.3	132.12	1.53
42.5	135.6	131.6	137.2	133.4	134.45	1.82	128.5	126	124.3	126	126.2	1.53
45	134.5	134.3	132.3	136.5	134.4	1.59	131.9	131	134.6	133.4	132.72	1.55
47.5	137.3	139.5	137.2	136.7	137.68	1.51	140.5	138.1	138.4	140	139.25	1.51
50	144.1	141.9	137.4	140.4	140.95	1.99	137	135.3	142	139	138.32	2
52.5	136	137.2	140	139.3	138.12	1.66	137.6	134.5	138.6	138.9	137.4	1.7
55	133.7	136.5	132.6	138.4	135.3	1.89	138	131.1	131.7	130.2	132.75	2.22
57.5	139.5	138.9	135.4	134.5	137.07	1.85	127.2	127.9	126.9	130.4	128.1	1.51
60	139.7	138.8	139	137.9	138.85	1.44	128.5	129.8	127.7	132.9	129.72	1.73
62.5	134	135.7	134.7	135.7	135.02	1.41	132.2	129.9	131.6	131.7	131.35	1.41
65	132.5	129.8	131.2	131.3	131.2	1.42	129	130.6	132.9	129.7	130.55	1.56
67.5	131.8	130.2	130.4	130.8	130.8	1.36	131.6	127.8	131.2	128.4	129.75	1.62
70	131.2	131.1	131.2	128.1	130.4	1.51	129.8	131.8	131.6	130.8	131	1.39
72.5	134.1	132.1	131.9	131.2	132.32	1.46	128.5	133.7	135.7	131.1	132.25	2.05
75	136.2	132	134.2	134.6	134.25	1.6	129.3	129.8	131.3	131.7	130.52	1.43
77.5	136.4	132.1	136.8	129	133.57	2.29	127.6	128.8	130	128.8	128.8	1.38
80	133.5	132	135.2	130.9	132.9	1.62	127	126.4	128.3	128.6	127.58	1.38
82.5	132.6	132.5	129.5	130.2	131.2	1.53	127.6	123.5	128.3	126	126.35	1.65
85	132	128.6	129.8	127.6	129.5	1.6	123.6	125.8	120.9	123.4	123.42	1.59
87.5	125.3	125.9	128.8	125.6	126.4	1.5	119.2	120.9	119.7	122.2	120.5	1.38
90	123.3	125.7	121	123.2	123.3	1.56	117.8	117.4	116.3	116.6	117.02	1.22
