# Supplementary material for: Ultrasonic flexural mode emitters: New approaches to increasing sound pressure during oscillation generation in gas media
Source: PLoS One. 2025 Nov 21;20(11):e0336776. doi: 10.1371/journal.pone.0336776 (PMC12637920; doi:10.1371/journal.pone.0336776)
Supplement: S3 Table — XLSX table containing data for plotting Fig 11. (XLSX) [file pone.0336776.s003.xlsx]

## Sheet: fig11
Disance from the Emitter, m	ø146 mm flat disk SPL Meas. 1, dB	ø146 mm flat disk SPL Meas. 2, dB	ø146 mm flat disk SPL Meas. 3, dB	ø146 mm flat disk SPL Meas. 4, dB	ø146 mm flat disk Mean SPL, dB	ø146 mm flat disk SPL error, dB	ø146 mm different thickness disk SPL Meas. 1, dB	ø146 mm different thickness disk SPL Meas. 2, dB	ø146 mm different thickness disk SPL Meas. 3, dB	ø146 mm different thickness disk SPL Meas. 4, dB	ø146 mm different thickness disk Mean SPL, dB	ø146 mm different thickness disk SPL error, dB
0.05	166.5	171.8	167.4	168.7	168.6	2.05	157.1	157.4	154.2	157.5	156.55	1.75
0.1	165.3	166.8	165	165.3	165.6	1.71	159.3	161.9	158.7	163.9	160.95	2.01
0.15	161.6	161.9	162.9	160.4	161.7	1.7	156.7	157.9	158.5	159.7	158.2	1.7
0.2	159.4	158.8	157.8	157.2	158.3	1.66	166	160.1	158.6	157.7	160.6	2.46
0.25	155.7	159.2	159.1	154	157	2.03	162.7	155.9	159.6	159.4	159.4	2.11
0.3	152.7	156.6	156.1	157.8	155.8	1.9	161.5	154.4	159.5	157.2	158.15	2.2
0.35	156.3	151.4	154	150.7	153.1	2	160.1	161.8	158.4	156.5	159.2	1.96
0.4	152	157	150.9	150.5	152.6	2.14	159.9	160.9	161.7	160.1	160.65	1.66
0.45	152.6	147.4	147.2	150.8	149.5	2	157.4	157.7	160.6	160.1	158.95	1.79
0.5	146.9	150.7	147.1	148.9	148.4	1.73	156.1	158.2	158.9	155.6	157.2	1.76
0.55	151.8	146.6	148.2	144.8	147.85	2.1	158.1	154.7	155.1	158.7	156.65	1.87
0.6	147.9	146.8	145.5	148.9	147.28	1.64	152.1	155.5	157	151.6	154.05	2.02
0.65	146.5	145.7	143.5	151.2	146.72	2.19	153.9	153	157.8	152.9	154.4	1.93
0.7	149.7	142.8	145.5	146.6	146.15	2.04	156.7	155.7	150.8	154.2	154.35	2.01
0.75	145	145	145.8	146.6	145.6	1.51	153.9	153.8	152.6	153.5	153.45	1.56
0.8	145.4	142.7	148.6	143.5	145.05	1.96	152.9	155.1	154	153	153.75	1.62
0.85	141.7	143.4	146.7	146.1	144.48	1.86	150.6	157.8	151.9	153.5	153.45	2.19
0.9	144.8	141	143.4	146.5	143.93	1.85	153.5	152.9	152.7	151.7	152.7	1.57
0.95	141.2	145.2	142.4	144.6	143.35	1.71	152.7	151.6	152.2	153.3	152.45	1.57
1	142.1	144.2	142.8	142.1	142.8	1.51	152.2	151.6	152.2	152.4	152.1	1.53
