# Supplementary material for: Ultrasonic flexural mode emitters: New approaches to increasing sound pressure during oscillation generation in gas media
Source: PLoS One. 2025 Nov 21;20(11):e0336776. doi: 10.1371/journal.pone.0336776 (PMC12637920; doi:10.1371/journal.pone.0336776)
Supplement: S4 Table — XLSX table containing data for plotting Fig 12. (XLSX) [file pone.0336776.s004.xlsx]

## Sheet: fig12
Azimuth angle, degrees	ø250 mm disk SPL Meas. 1, dB	ø250 mm disk SPL Meas. 2, dB	ø250 mm disk SPL Meas. 3, dB	ø250 mm disk SPL Meas. 4, dB	ø250 mm disk Mean SPL, dB	ø250 mm disk SPL error, dB	ø320 mm disk SPL Meas. 1, dB	ø320 mm disk SPL Meas. 2, dB	ø320 mm disk SPL Meas. 3, dB	ø320 mm disk SPL Meas. 4, dB	ø320 mm disk Mean SPL, dB	ø320 mm disk SPL error, dB	ø360 mm disk SPL Meas. 1, dB	ø360 mm disk SPL Meas. 2, dB	ø360 mm disk SPL Meas. 3, dB	ø360 mm disk SPL Meas. 4, dB	ø360 mm disk Mean SPL, dB	ø360 mm disk SPL error, dB	ø410 mm disk SPL Meas. 1, dB	ø410 mm disk SPL Meas. 2, dB	ø410 mm disk SPL Meas. 3, dB	ø410 mm disk SPL Meas. 4, dB	ø410 mm disk Mean SPL, dB	ø410 mm disk SPL error, dB
-90	123.2	126.1	124.4	126.3	125	1.45	129.5	128.7	127.3	134.5	130	2.04	120.4	125.2	127.7	126.7	125	2.04	128.7	132.8	131.1	127.4	130	1.77
-87.5	125.8	124.5	124.4	128.3	125.75	1.55	127.2	129.5	130.4	132.9	130	1.75	128.4	131.4	124.9	130.3	128.75	1.92	131	133	131.1	134.9	132.5	1.61
-85	125.8	124.6	125.4	130.2	126.5	1.78	130.7	129.6	129.9	129.8	130	1.32	134.5	131.6	131.4	132.5	132.5	1.5	135.4	135.5	134.2	134.9	135	1.38
-82.5	126.9	127	128.4	126.7	127.25	1.33	130.7	131.8	130.2	127.3	130	1.62	135.4	139.6	135.2	134.8	136.25	1.77	137.3	137.8	136.3	138.6	137.5	1.46
-80	129.9	125.4	128.7	128	128	1.59	132.2	128.8	127.3	131.7	130	1.75	142.1	143.1	134.5	140.3	140	2.38	138.7	139.8	144.6	136.9	140	2.16
-77.5	128.4	128.8	126.2	129.6	128.25	1.47	131.2	134.7	132.3	125.8	131	2.29	139	140.3	137.8	137.9	138.75	1.51	141.3	140.9	141.5	140.3	141	1.43
-75	128.3	128.2	128	129.5	128.5	1.33	131.5	134.3	131.7	130.5	132	1.55	134.9	138.7	135.8	140.6	137.5	1.9	141.6	141.3	142.1	143	142	1.47
-72.5	129	129.6	127.7	128.7	128.75	1.35	132.8	129.4	135.1	134.7	133	1.86	134.1	135.5	138	137.4	136.25	1.63	141.9	144.6	142	143.5	143	1.57
-70	129.2	128.6	127.9	130.3	129	1.39	135.3	133.6	130.8	136.3	134	1.8	131.8	139.3	135.3	133.6	135	2.09	143.8	142.5	142.5	147.2	144	1.82
-67.5	129.6	130.4	131.1	130.9	130.5	1.35	134.9	134.5	134.6	133	134.25	1.41	131.5	135.3	134.6	133.6	133.75	1.57	143.4	145.3	144	146.3	144.75	1.59
-65	134.7	131.4	132.6	129.3	132	1.74	132.6	136.9	134.3	134.2	134.5	1.61	134.1	130.5	132.5	132.9	132.5	1.52	142.8	149.7	146.2	143.3	145.5	2.15
-62.5	132.4	134.2	134.5	132.9	133.5	1.43	130.9	137	134.2	136.9	134.75	1.97	130.3	133.1	130.9	130.7	131.25	1.46	147.7	145.9	145.1	146.3	146.25	1.56
-60	134.1	133.4	137.5	135	135	1.62	135.9	134.1	131.1	138.9	135	2.12	128.8	128.6	128.9	133.7	130	1.79	148.5	146.4	146.7	146.4	147	1.55
-57.5	134.8	133.5	137.2	135.5	135.25	1.56	132.2	134.6	134.5	133.7	133.75	1.45	131	129.1	131.7	133.2	131.25	1.56	147.5	144.5	146	146	146	1.58
-55	136.5	135.8	134.5	135.2	135.5	1.42	130.2	132.7	133	134.1	132.5	1.56	132.6	131.8	131.9	133.7	132.5	1.4	142.7	143	146.6	147.7	145	1.92
-52.5	135.2	134.6	135.7	137.5	135.75	1.49	129.9	128.9	130.9	135.3	131.25	1.93	130	136.9	136	132.1	133.75	2.11	144.6	144.3	145.1	142	144	1.6
-50	135.2	134.4	137.8	136.6	136	1.55	129.7	131.8	130.5	128	130	1.52	132.8	136.1	134.2	136.9	135	1.64	144.4	141.9	141.5	144.2	143	1.62
-47.5	135	135.5	138	134.5	135.75	1.56	131.3	127	133.1	133.6	131.25	1.99	135.7	135.7	135.3	138.3	136.25	1.53	142.4	145.2	145.8	142.6	144	1.69
-45	132.2	137	137.5	135.3	135.5	1.81	130.9	132.4	130.3	136.4	132.5	1.91	139.2	139.2	136.4	135.2	137.5	1.71	143.7	145.2	146.1	145	145	1.53
-42.5	132.1	138.2	136.2	134.5	135.25	1.87	131.7	134.5	134.2	134.6	133.75	1.5	139.6	137.9	139.4	138.1	138.75	1.45	145.9	148.4	145.5	144.2	146	1.7
-40	134	134	136.4	135.6	135	1.48	136.7	135.9	132.4	135	135	1.64	142.9	137.8	141.8	137.5	140	1.96	145.7	145.2	148.9	148.2	147	1.73
-37.5	132.6	135.6	133.9	132.9	133.75	1.5	136.3	136	134.3	138.4	136.25	1.6	143.1	140.2	142.5	138.2	141	1.8	144.6	149.3	147	148.1	147.25	1.78
-35	134.4	132.2	131	132.4	132.5	1.5	137.4	138.2	139.5	134.9	137.5	1.68	144.4	140.1	142.1	141.4	142	1.68	151.4	144.5	146.5	147.6	147.5	2.07
-32.5	133	130.1	133.1	128.8	131.25	1.7	139.1	139.7	137.6	138.6	138.75	1.46	145.2	142.8	141.9	142.1	143	1.62	150.4	146.8	148.4	145.4	147.75	1.83
-30	128.9	132.3	127	131.8	130	1.8	139.6	142.3	139.8	138.3	140	1.63	142.5	144.4	141.9	147.2	144	1.87	150.2	148.9	145.5	147.4	148	1.79
-27.5	131.8	129.7	130.8	132.7	131.25	1.46	139.3	139.6	140.3	142.8	140.5	1.61	141.2	147.2	148	140.6	144.25	2.42	148.1	148.7	149	147.2	148.25	1.53
-25	131.6	130.9	133	134.5	132.5	1.55	143	141.4	139.8	139.8	141	1.6	141.8	141.7	147.1	147.4	144.5	2.15	150.2	148.9	146.1	148.8	148.5	1.72
-22.5	133.7	133.8	133.1	134.4	133.75	1.36	139.7	138.6	144.5	143.2	141.5	1.99	145.1	142	146.8	145.1	144.75	1.76	148.4	149.2	152.8	144.6	148.75	2.25
-20	134.6	137	132.8	135.6	135	1.61	143	143.8	138	143.2	142	1.96	146	142.7	146.8	144.5	145	1.71	148.6	146.9	147.4	153.1	149	2.05
-17.5	135.6	135.6	135.7	137.1	136	1.41	143.3	144.6	141.2	139.9	142.25	1.77	146.1	145.1	144.4	144.4	145	1.5	147.7	149	149.8	150.5	149.25	1.61
-15	137.2	137.1	136.2	137.5	137	1.4	141.2	140.1	142.7	146	142.5	1.92	145.5	147	144.4	143.1	145	1.67	148.7	151.8	148.8	148.7	149.5	1.68
-12.5	139.1	138.9	136	138	138	1.55	141.3	142.3	144	143.4	142.75	1.55	145.9	144.5	142.5	147.1	145	1.75	151.1	148.3	150	149.6	149.75	1.61
-10	138.9	137	139.7	140.4	139	1.57	142.5	141.6	145.9	142	143	1.74	143.9	142.8	148.2	145.1	145	1.86	146.3	151.5	152	150.2	150	1.98
-7.5	139.6	136.1	141.7	139.6	139.25	1.81	143.8	142.2	144.6	142.4	143.25	1.54	141.7	147.2	146.9	145.2	145.25	1.92	150.6	150	149.1	150.3	150	1.53
-5	139.9	139.1	142.5	136.5	139.5	1.86	140.6	144.7	142.6	146.1	143.5	1.87	150.7	144.5	142.8	144	145.5	2.29	148.7	153.1	151.1	147.1	150	2
-2.5	141.6	139.3	139.4	138.7	139.75	1.54	145	142.9	141.8	145.3	143.75	1.67	148.2	144.8	143.4	146.6	145.75	1.79	150.6	150	146.9	152.5	150	1.9
0	137.1	138.2	143.7	141	140	2.04	144.1	144.3	142.8	144.8	144	1.5	148.9	142.2	144.8	148.1	146	2.13	150.2	152.5	149.1	148.2	150	1.76
2.5	138.4	142.7	139.3	138.6	139.75	1.72	144.7	144.2	140.9	145.2	143.75	1.74	145.2	145.5	145.4	146.9	145.75	1.51	149.1	146.3	152.2	152.4	150	2.08
5	139.3	138.4	140.8	139.5	139.5	1.48	141.2	146.1	142.4	144.3	143.5	1.79	144.1	147.1	145.9	144.9	145.5	1.59	151.3	150.2	152.1	146.4	150	1.96
7.5	136.3	139.6	142.8	138.3	139.25	1.95	143.4	143.2	142	144.4	143.25	1.51	146.4	145.2	143.7	145.7	145.25	1.56	150.7	149.2	149.2	150.9	150	1.57
10	139.3	139.8	140.5	136.4	139	1.66	144.6	144.7	140.6	142.1	143	1.75	145.9	141.1	144.6	148.4	145	2.1	148.3	150.8	151.1	149.8	150	1.63
12.5	140.4	136.5	138.4	136.7	138	1.65	145.3	142.1	143.2	140.4	142.75	1.76	149.3	141.3	145.6	143.8	145	2.22	150.5	150.6	147.8	150.1	149.75	1.64
15	139.3	137.2	133.8	137.7	137	1.79	141.1	142.6	140.6	145.7	142.5	1.83	147.1	145.5	145.4	142	145	1.8	149.6	147.6	150.7	150.1	149.5	1.64
17.5	133.4	138.1	138.2	134.3	136	1.85	140.7	142.7	145.2	140.4	142.25	1.8	144	146.9	144.1	145	145	1.6	150.3	148.8	152.5	145.4	149.25	2.11
20	135.7	134.1	136.5	133.7	135	1.5	140.4	145.2	142.5	139.9	142	1.86	142.6	147.9	145.7	143.8	145	1.86	149.3	148	148.5	150.2	149	1.57
22.5	131.1	135.1	134.9	133.9	133.75	1.62	141	139.9	143.3	141.8	141.5	1.59	144.9	145.8	146.5	141.8	144.75	1.78	147.2	150.9	146.2	150.7	148.75	1.91
25	131.3	132.3	130.7	135.7	132.5	1.73	142.3	142	140.7	139	141	1.6	143.8	147.5	141.1	145.6	144.5	1.99	148.2	149	146.3	150.5	148.5	1.72
27.5	131.4	130.8	129.2	133.6	131.25	1.6	143	142.3	137.2	139.5	140.5	1.94	144.5	144.1	142.8	145.6	144.25	1.55	147	148.4	148.6	149	148.25	1.54
30	129.5	132.6	129.8	128.1	130	1.61	140.8	141.3	140	137.9	140	1.59	143.3	144.4	145	143.3	144	1.5	146.7	146.5	149	149.8	148	1.69
32.5	128.7	129.9	133	133.4	131.25	1.75	135.9	139.6	141.4	138.1	138.75	1.81	144	142.9	142.4	142.7	143	1.47	148.1	146.6	149.8	146.5	147.75	1.67
35	130.5	135.9	132.6	131	132.5	1.8	137.9	136.4	139.1	136.6	137.5	1.51	140.1	140.9	143.5	143.5	142	1.67	150.7	142.8	147.9	148.6	147.5	2.23
37.5	133.3	134.8	133.7	133.2	133.75	1.39	140.7	134	138.4	131.9	136.25	2.43	142	140	142.3	139.7	141	1.56	145.5	148.3	148.2	147	147.25	1.61
40	135.8	134	134	136.2	135	1.47	134.3	133.5	137.3	134.9	135	1.58	138.1	138	140.2	143.7	140	1.93	144.2	147.7	149.1	147	147	1.8
42.5	133.7	135.6	138.3	133.4	135.25	1.76	137.8	136.2	136	134	136	1.57	140.7	140	136.6	137.7	138.75	1.69	142.7	148.6	146.4	146.3	146	1.9
45	135.8	133.3	136.7	136.2	135.5	1.55	136.7	140.2	136.2	134.9	137	1.78	138.8	140.4	134.3	136.5	137.5	1.92	144.5	144.5	146.6	144.4	145	1.55
47.5	136	135.3	136	135.7	135.75	1.37	137.5	140.6	138	135.9	138	1.69	134.5	134.6	138.8	137.1	136.25	1.71	144.3	144.9	142.9	143.9	144	1.5
50	135.5	135.8	135.9	136.8	136	1.39	141.6	138.5	138.4	137.5	139	1.65	135.6	133.5	134.6	136.3	135	1.48	145.2	144.2	140.4	142.2	143	1.78
52.5	138.6	136.4	135.1	132.9	135.75	1.81	139.9	139.1	138.6	134.4	138	1.85	133.3	135.4	133	133.3	133.75	1.45	144.4	143.3	143.1	145.2	144	1.52
55	136.6	133.8	132.7	138.9	135.5	1.95	136.6	135.7	137.9	137.8	137	1.47	136.2	130.9	132.1	130.8	132.5	1.83	144.4	147.4	145.4	142.8	145	1.74
57.5	136.6	136.1	131.4	136.9	135.25	1.87	138.4	135.6	136.8	133.2	136	1.75	131.9	128.7	132.5	131.9	131.25	1.57	147.5	142.4	147.7	146.4	146	1.91
60	132.2	136.8	137.8	133.2	135	1.92	137.7	135.6	131.4	135.3	135	1.88	128.9	132.1	128.8	130.2	130	1.51	144.6	148.9	146.9	147.6	147	1.72
62.5	135.6	129.9	136	132.5	133.5	1.96	133.8	134.1	136.4	134.7	134.75	1.47	135.4	129.4	127.3	132.9	131.25	2.23	146.3	143.1	147	147.6	146	1.77
65	132.1	130.7	134.9	130.3	132	1.68	133.3	131.8	133.9	139	134.5	2.06	134.7	133.7	130.6	131	132.5	1.66	144.4	146.4	142.8	146.4	145	1.69
67.5	129	126.7	132.5	133.8	130.5	2.08	134.1	136	133.4	133.5	134.25	1.47	137.4	131.9	133.4	132.3	133.75	1.84	142.8	145.5	143	144.7	144	1.58
70	128.2	128.4	131.2	128.2	129	1.48	135.2	133.7	132.3	134.8	134	1.49	131.6	132.6	138.4	137.4	135	2.17	143.4	143.5	142.3	142.8	143	1.46
72.5	125.9	129	133.6	126.5	128.75	2.17	132.4	132.4	132.1	135.1	133	1.5	135.9	136	135	138.1	136.25	1.51	142.4	143.5	143.2	139.9	142.25	1.64
75	129	127.6	127.6	129.8	128.5	1.4	130.7	130.1	133.3	133.9	132	1.62	139.9	138.5	138.5	133.1	137.5	2.04	143.8	140	141.5	140.7	141.5	1.64
77.5	133.6	128.3	124.7	126.4	128.25	2.32	133.8	131.7	128.3	130.2	131	1.75	140.5	135	144.3	135.2	138.75	2.64	140.6	143.6	140.3	138.5	140.75	1.76
80	131.1	126.7	125.5	128.7	128	1.77	131.2	129.1	135.2	124.5	130	2.58	137.5	140.8	141.2	140.5	140	1.64	135.5	142.3	139.1	143.1	140	2.23
82.5	126.3	125	128.5	129.2	127.25	1.6	135.5	129.5	127.1	127.9	130	2.3	137.7	137.8	133.8	135.7	136.25	1.66	136.4	138.5	138.8	136.3	137.5	1.53
85	127.6	126.7	125.8	125.9	126.5	1.33	128.6	129.3	132.9	129.2	130	1.63	131.7	131.5	136	130.8	132.5	1.78	132.2	135.3	135.9	136.6	135	1.66
87.5	126	127.9	125.1	124	125.75	1.5	131.8	130.7	127.7	129.8	130	1.56	128.2	128.7	128.9	129.2	128.75	1.3	130.7	132.3	133.4	133.6	132.5	1.48
90	129.3	124.6	122.3	123.8	125	1.96	129	130.1	132.1	128.8	130	1.5	122.2	124.4	125.9	127.5	125	1.68	127.9	132.9	129.1	130.1	130	1.68
