# Supplementary material for: Ultrasonic flexural mode emitters: New approaches to increasing sound pressure during oscillation generation in gas media
Source: PLoS One. 2025 Nov 21;20(11):e0336776. doi: 10.1371/journal.pone.0336776 (PMC12637920; doi:10.1371/journal.pone.0336776)
Supplement: S5 Table — XLSX table containing data for plotting Fig 16. (XLSX) [file pone.0336776.s005.xlsx]

## Sheet: fig16
Azimuth angle, degrees	ø99 mm disk SPL Meas. 1, dB	ø99 mm disk SPL Meas. 2, dB	ø99 mm disk SPL Meas. 3, dB	ø99 mm disk SPL Meas. 4, dB	ø99 mm disk Mean SPL, dB	ø99 mm disk SPL error, dB	ø146 mm disk flat SPL Meas. 1, dB	ø146 mm disk flat SPL Meas. 2, dB	ø146 mm disk flat SPL Meas. 3, dB	ø146 mm disk flat SPL Meas. 4, dB	ø146 mm disk flat Mean SPL, dB	ø146 mm disk flat SPL error, dB	ø146 mm disk different thickness SPL Meas. 1, dB	ø146 mm disk different thickness SPL Meas. 2, dB	ø146 mm disk different thickness SPL Meas. 3, dB	ø146 mm disk different thickness SPL Meas. 4, dB	ø146 mm disk different thickness Mean SPL, dB	ø146 mm disk different thickness SPL error, dB
-90	121.8	123.4	122.2	122.2	122.4	1.27	122.8	125.4	121.1	123.9	123.3	1.53	118.2	116.5	118.7	114.7	117.02	1.48
-87.5	123.9	119.2	125.5	119.8	122.1	1.97	127.1	123.1	127.8	127.6	126.4	1.68	124.5	120.5	118.4	118.6	120.5	1.86
-85	121.8	121.9	121.5	122	121.8	1.22	132.9	125.3	129.7	130.1	129.5	2.04	123.2	123.7	123	123.8	123.42	1.25
-82.5	127	123.5	126	124.3	125.2	1.48	132.8	133.2	128.3	130.5	131.2	1.73	128.4	126.1	126.7	124.2	126.35	1.53
-80	128.4	128	131.7	126.3	128.6	1.71	132.7	133.7	134.1	131.1	132.9	1.49	126	127.5	130	126.8	127.58	1.54
-77.5	122.4	119.8	121.9	122.7	121.7	1.38	132.6	136.4	134.7	130.6	133.57	1.84	131.1	128	127.7	128.4	128.8	1.51
-75	114.7	116.3	112.5	115.7	114.8	1.42	136.1	132.6	133.5	134.8	134.25	1.54	128.5	131.6	129.4	132.6	130.52	1.61
-72.5	120.4	121.8	121.2	120.6	121	1.25	133.9	129.6	136.2	129.6	132.32	2.11	132.5	130.7	131.3	134.5	132.25	1.57
-70	126.5	127.1	127.6	127.6	127.2	1.3	131.6	130.6	129.7	129.7	130.4	1.38	128.2	133.1	132.2	130.5	131	1.7
-67.5	128	127.6	128.9	130.3	128.7	1.42	130.7	133.7	128.9	129.9	130.8	1.67	129.7	127.8	128.5	133	129.75	1.74
-65	131.9	127.2	130.7	130.6	130.1	1.65	130.6	129.3	132.4	132.5	131.2	1.52	131	130.4	128.8	132	130.55	1.47
-62.5	132.8	132.7	130.9	130	131.6	1.49	133.9	136.6	136.2	133.4	135.02	1.57	130.5	129.4	130.2	135.3	131.35	1.87
-60	132.4	134.2	131.2	134.6	133.1	1.55	139.8	135.3	142.8	137.5	138.85	2.12	131	134.6	127.4	125.9	129.72	2.34
-57.5	133.1	134.2	134.4	135.5	134.3	1.43	135.8	137.6	137.3	137.6	137.07	1.44	129.1	128.2	128.1	127	128.1	1.35
-55	138.5	136.9	133.5	133.1	135.5	1.89	135.5	133.4	136.6	135.7	135.3	1.51	134.6	131.2	133.6	131.6	132.75	1.56
-52.5	136	136.1	133.8	134.1	135	1.48	137.5	136.2	139	139.8	138.12	1.6	137.8	135.9	136.6	139.3	137.4	1.56
-50	134.6	135.6	132.8	135	134.5	1.47	140.7	141.4	141.6	140.1	140.95	1.45	138.1	137.3	138.8	139.1	138.32	1.44
-47.5	132.4	133.3	132.6	129.3	131.9	1.59	138.4	135.6	139.3	137.4	137.68	1.59	138.3	136.6	141.4	140.7	139.25	1.78
-45	129.3	128	130.2	130.1	129.4	1.39	134.9	132.9	135.9	133.9	134.4	1.49	136.5	132.5	132	129.9	132.72	1.91
-42.5	125.8	125.5	121.9	124	124.3	1.53	132.3	138.6	131.3	135.6	134.45	2.14	125.8	122.7	128.7	127.6	126.2	1.82
-40	117.7	121.1	118.9	118.7	119.1	1.39	135.2	133.7	134.5	134.6	134.5	1.38	136.4	129.5	131.2	131.4	132.12	1.99
-37.5	127.3	126.8	122.2	124.1	125.1	1.73	139.4	138.6	135.9	136.8	137.68	1.59	137	139.2	139.6	136.4	138.05	1.59
-35	130.6	129.9	131.3	132.6	131.1	1.43	142.1	140	139.7	141.6	140.85	1.53	139.1	140.2	140.4	139.3	139.75	1.43
-32.5	133.5	129.4	132.7	136	132.9	1.9	139.2	142.2	143.3	141.3	141.5	1.66	141.8	142.6	139.8	141.6	141.45	1.53
-30	132.4	138.7	133.3	134	134.6	1.95	144.4	142.8	142	143.4	143.15	1.52	140.3	142.9	142	139.4	141.15	1.62
-27.5	139.4	137.5	137	140.5	138.6	1.61	143.5	139.1	141.8	142.6	141.75	1.71	138.4	137	138.9	137.9	138.05	1.44
-25	140.6	140.9	135.7	140.4	139.4	1.86	144.4	141.4	142.7	142.1	142.65	1.56	145.4	145.6	143.7	138.5	143.3	2.19
-22.5	134.6	132.8	132.7	135.1	133.8	1.47	145.1	142.8	140	147.3	143.8	2.13	140.4	145.4	143	142.2	142.75	1.76
-20	129.6	129.1	128.1	129.6	129.1	1.34	146.6	148	147.8	143.2	146.4	1.84	141.9	144.7	140.5	143.3	142.6	1.69
-17.5	133.6	127.4	130.1	133.3	131.1	1.97	137.7	139.5	138.2	138.4	138.45	1.44	145.8	143.3	146.1	143.4	144.65	1.63
-15	127.9	130.2	130.7	127.6	129.1	1.51	143.2	146.3	144	149.3	145.7	2	142.9	142.9	141.5	142.5	142.45	1.46
-12.5	139.8	142.4	140.6	140	140.7	1.53	144.2	146.7	144	148.5	145.85	1.81	131.5	134.4	134.9	129.2	132.5	1.88
-10	140.1	144	142.6	141.7	142.1	1.64	149.9	146.7	146.5	147.9	147.75	1.67	143.2	144.7	140.9	144.2	143.25	1.66
-7.5	136.9	137	135.6	136.5	136.5	1.4	150.2	147.2	153.5	149.9	150.2	1.98	142.8	142	142.4	142.8	142.5	1.44
-5	138.1	136.1	136.6	136.4	136.8	1.44	148.2	151.1	154	151.5	151.2	1.92	151.6	153.8	153	152	152.6	1.6
-2.5	148.3	149.2	144.1	148.4	147.5	1.87	150.8	150.7	150.2	151.9	150.9	1.55	153.6	156.1	154	158.7	155.6	1.95
0	147.1	153.6	145	146.3	148	2.42	157.9	154.5	151.9	151.7	154	2.11	158.5	157.1	161.7	155.5	158.2	2.06
2.5	143.8	148.1	147	151.1	147.5	2.11	152.8	149.1	152.2	150.5	151.15	1.73	154.1	155.1	149	153.4	152.9	2.04
5	136.7	139.4	136.3	134.8	136.8	1.67	151.6	151.1	150.5	149.8	150.75	1.56	149.3	149.6	151.1	149.4	149.85	1.56
7.5	137.8	135.4	138.3	134.5	136.5	1.65	149.1	145.6	147.3	148	147.5	1.65	141.2	145	144.6	147.8	144.65	1.98
10	142.7	137.6	146.2	141.9	142.1	2.27	141.8	142.1	139.8	137.7	140.35	1.74	145.5	145.8	142.4	144.1	144.45	1.64
12.5	142.9	136.8	138.9	144.2	140.7	2.22	142.6	143.2	141.7	142.1	142.4	1.46	140.7	140.3	140.9	141.5	140.85	1.43
15	129	129.5	129.1	128.8	129.1	1.3	134.2	130.9	135	136.3	134.1	1.77	143.8	140.8	143.2	140.8	142.15	1.63
17.5	131.9	134.7	129.8	128	131.1	1.95	147.6	143.6	144.1	147.7	145.75	1.83	144.4	145.3	143.5	143.4	144.15	1.51
20	127.2	131.9	128.5	128.8	129.1	1.63	140	140.8	140.3	146.1	141.8	2.02	143.4	143	140.9	145.7	143.25	1.74
22.5	134	134.5	133.4	133.3	133.8	1.37	145.4	144.1	142.4	142.9	143.7	1.59	144.2	144.1	145.2	144.1	144.4	1.47
25	138.1	139.3	139.6	140.6	139.4	1.49	138.7	140.4	139.2	137.3	138.9	1.53	135.1	133.9	134.1	137.7	135.2	1.61
27.5	141.8	135.8	136.2	140.6	138.6	2.06	140	144.3	141.4	148.1	143.45	2.29	133	134.2	129.8	134.4	132.85	1.7
30	134.5	136.2	133.8	133.9	134.6	1.46	141.9	142.6	144.6	139.5	142.15	1.77	139.9	139	144.2	141.5	141.15	1.81
32.5	132	131.1	134.4	134.1	132.9	1.55	142.7	142.7	137	143.6	141.5	2.07	142.9	143.4	139.9	139.6	141.45	1.73
35	132.8	133.1	126.8	131.7	131.1	1.97	142.3	139.8	137.7	143.6	140.85	1.93	136.6	139.4	141.5	141.5	139.75	1.82
37.5	125.3	124.1	127.2	123.8	125.1	1.47	140.9	135.4	135.8	138.6	137.68	1.89	138.6	138.4	136.9	138.3	138.05	1.43
40	119.7	116.4	121.2	119.1	119.1	1.56	132.5	137.9	132.9	134.7	134.5	1.82	130.6	132.8	130.9	134.2	132.12	1.57
42.5	122.9	125.2	125.8	123.3	124.3	1.43	136	131.3	135	135.5	134.45	1.72	127.6	125.2	126.1	125.9	126.2	1.36
45	127.8	130.3	130.2	129.3	129.4	1.42	135	135.4	135.3	131.9	134.4	1.58	131.4	129.4	133.5	136.6	132.72	2.03
47.5	131.1	132.4	132.2	131.9	131.9	1.35	141.6	137	134.5	137.6	137.68	2.01	135.9	137.6	140.9	142.6	139.25	2.06
50	136.8	132.2	131.8	137.2	134.5	1.98	138.9	141.8	141.6	141.5	140.95	1.57	139	138	136.7	139.6	138.32	1.52
52.5	132.4	136.1	134	137.5	135	1.76	138.5	140	138.6	135.4	138.12	1.69	137.2	140.5	137.1	134.8	137.4	1.81
55	135.4	138.8	133.6	134.2	135.5	1.78	131.9	133.6	137.7	138	135.3	2.03	134.3	131.9	130.5	134.3	132.75	1.63
57.5	138.6	131.6	133.5	133.5	134.3	2.01	136.7	138.2	135.9	137.5	137.07	1.46	130.4	125.1	128.7	128.2	128.1	1.69
60	136.7	131.7	129.6	134.4	133.1	2.04	143.8	138.8	133.3	139.5	138.85	2.56	129.1	125.8	130.5	133.5	129.72	2.06
62.5	128.6	132.8	130.9	134.1	131.6	1.78	134.8	136.6	136.3	132.4	135.02	1.66	132	130.7	130.5	132.2	131.35	1.38
65	132.8	125.5	131.9	130.2	130.1	2.08	129.4	129.5	132.4	133.5	131.2	1.67	127.5	130.2	134.8	129.7	130.55	2.01
67.5	130.7	128.4	125.8	129.9	128.7	1.68	131.7	131.7	128.1	131.7	130.8	1.59	127.9	131	129.4	130.7	129.75	1.48
70	128.5	127.3	128.2	124.8	127.2	1.52	131	129.8	131.9	128.9	130.4	1.46	131.8	132.8	130	129.4	131	1.53
72.5	120.9	119.3	122.6	121.2	121	1.39	131.1	133.2	134.1	130.9	132.32	1.54	134.4	132.8	133.2	128.6	132.25	1.83
75	116.5	111.4	113.8	117.5	114.8	1.79	131.6	135.3	134.5	135.6	134.25	1.62	129.5	129.2	131.3	132.1	130.52	1.48
77.5	117.1	124.2	124.9	120.6	121.7	2.17	133.2	135.2	133.4	132.5	133.57	1.45	129.5	130.9	129.9	124.9	128.8	1.85
80	124.4	129.4	127.6	133	128.6	2.21	130.6	132.8	133.3	134.9	132.9	1.6	130.3	127.8	124.6	127.6	127.58	1.73
82.5	124.9	124.2	124.6	127.1	125.2	1.41	128.2	133	134.4	129.2	131.2	1.98	126.1	126.6	125.2	127.5	126.35	1.35
85	117.9	123.5	120.7	125.1	121.8	2	130.5	129.5	129.3	128.7	129.5	1.35	123.8	123.5	122.6	123.8	123.42	1.27
87.5	120.1	122.9	121.9	123.5	122.1	1.43	126	123.2	128	128.4	126.4	1.74	120.9	120.2	120.7	120.2	120.5	1.22
90	120.5	125.1	125	119	122.4	1.98	124	123.1	120.9	125.2	123.3	1.53	120	112.8	117.8	117.5	117.02	1.91
